# Supplementary material for: Three-Year Safety and Efficacy of Endovascular Treatment of Common Femoral Artery in 150 PAD Patients
Source: Biomedicines. 2024 Sep 27;12(10):2213. doi: 10.3390/biomedicines12102213 (PMC11505484; doi:10.3390/biomedicines12102213)
Supplement: Supplementary file 1 [file biomedicines-12-02213-s001.zip]

Archive with 1 entries (1 files):
- biomedicines-3209929-supplementary.pdf
